# Supplementary material for: Ultrafine Metallic Particles as Inducers of Digestive Processes in Rumen: Dry Matter Digestibility of Feed and Enzymatic Activity
Source: Scientifica (Cairo). 2025 Aug 30;2025:9556646. doi: 10.1155/sci5/9556646 (PMC12419935; doi:10.1155/sci5/9556646)
Supplement: Supporting Information — Additional supporting information can be found online in the Supporting Information section. [file 9556646.f1.xlsx]

## Sheet: Bioactivity, size
Evaluation of biological activity, toxicity index Т, %													Hydrodynamic radius and ζ-potential of the studied UFPs
Time, min	Concentration of UFP Co3O4, mg/ml												Hydrodynamic diameter	Standard error for diameter		ζ-potential	Standard error for potential
	78,1×10-3	39,1×10-3	19,5×10-3	9,8×10-3	4,9×10-3	2,4×10-3	1,2×10-3	6,1×10-4	3,1×10-4	1,5×10-4		Co3O4	880.6	2.64	Co3O4	29.3	3.41
0	82.2695	72.2868	63.7228	49.4501	28.546	11.5361	-10.7077	-27.8331	-15.4336	-9.00601		Mn2O3	920	4.27	Mn2O3	24.7	1.64
30	99.9563	99.7601	98.6813	90.3817	59.6051	33.464	10.258	-11.5534	4.58129	7.76558
60	99.95	99.9505	99.9335	98.5553	76.4931	43.0172	15.4242	-5.91811	4.52315	6.67197
90	99.9504	99.948	99.9491	99.7246	80.4222	40.457	7.71243	-10.0459	-2.6899	0.410702
120	99.9458	99.9468	99.9562	99.8878	78.7229	28.9181	2.28734	-10.9243	2.09599	4.96955
150	99.9373	99.9458	99.9592	99.9383	75.8231	23.1365	14.8223	3.72846	8.36048	9.44248
180	99.9504	99.9421	99.9614	99.9555	75.0792	29.872	20.3824	9.08441	14.175	16.1719
Average valuе	97.4228	95.9686	94.5948	91.1276	67.8131	30.0573	8.597	-7.63741	2.23034	5.20374
* Note: Numerical values correspond to the toxicity index T (%). Color fill corresponds to indicators ● – Tox, ● – ЕС80, ● – ЕС50, ● – ЕС20, ● – NTOX, ● – NTOX+, i.e. concentrations of UFCs causing over 95, 80, 50 and 20% quenching of the biosensor, as well as non-toxic and luminescence-stimulating (from -15 to -50% by toxicity index) compared to the control
Evaluation of biological activity, toxicity indexТ, %
Time, min	Concentration of UFP Mn2O3, mg/ml
	20	10	5	2.5	1.25	0.62	0.31	0.16	7,8×10-2	3,9×10-2
0	78.6872	79.4324	76.9862	72.7984	66.9175	57.7659	43.3073	24.3543	15.7443	8.29671
30	80.3388	79.3927	75.7708	73.4544	68.3516	60.8901	47.0033	29.504	24.0013	15.6811
60	82.1696	78.5109	73.8639	72.8328	67.6685	58.4545	44.3439	25.3825	19.8765	10.8544
90	81.5717	77.2539	75.0253	73.2288	68.7332	61.051	45.3638	24.39	15.7206	5.57991
120	80.7782	79.206	77.1576	75.4039	71.3126	64.2901	49.149	28.4338	18.0854	6.07595
150	80.3498	81.3302	79.466	76.9797	73.2274	66.3641	51.4373	31.2231	20.6737	7.66493
180	80.9056	82.9975	81.7669	78.7228	74.5425	67.281	53.3227	34.1262	24.0735	10.1525
Average valuе	80.6859	79.7319	77.1481	74.7744	70.1076	62.2995	47.7039	28.202	19.7393	9.1865
*Note: Numerical values correspond to the toxicity index T (%). Color fill corresponds to indicators ● – Tox, ● – ЕС80, ● – ЕС50, ● – ЕС20, ● – NTOX, i.e. concentrations of UFP causing over 95, 80, 50 and 20% quenching of the biosensor and non-toxic doses compared to the control

## Sheet: For statistics, size
Co3O4	880.1
Co3O4	885.4
Co3O4	876.3
Mn2O3	918.3
Mn2O3	928.1
Mn2O3	913.6
	Variable	№	Average	Min	Max	Standard deviation	Standard error
Variable 1	Co3O4	3	880.6	876.3	885.4	4.57056	2.63881
Variable 2	Mn2O3	3	920	913.6	928.1	7.39797	4.27122

## Sheet: For statistics, zeta potential
Co3O4	23.9
Co3O4	28.4
Co3O4	35.6
Mn2O3	22.2
Mn2O3	24.1
Mn2O3	27.8
	Variable	№	Average	Min	Max	Standard deviation	Standard error
Variable 1	Co3O4	3	29.3	23.9	35.6	5.90169	3.40735
Variable 2	Mn2O3	3	24.7	22.2	27.8	2.84781	1.64418

## Sheet: Number of prot, biome, digestib
For the graph of the number of protozoa								For the digestibility graph
Group	Average	Standard error						Group	Average	Standard error
Control	468000	20591.3						Control	53.9	0.664831
Mn2O3	752000	18547.2						Mn2O3	60.5	0.960208
Co3O4	1020000	36878.2						Co3O4	66.6	0.940213
For the microbial biomass graph
Group	Average	Standard error
Control	61.36	0.620161
Mn2O3	75.4	1.52872
Co3O4	84.48	0.904655

## Sheet: Enzymes
	Groups	Cellulolytic activity, mg/h	Amylolytic activity, mg/h	Proteinase activity, μmol/h	Lipase activity, μmol/h			Cellulase		Amylase		Proteinase		Lipase
	Control	0,77±0,02	0,58±0,03	648,82±7,08	12,4±0,75			0.758333	0.024855	0.620295	0.0261825	473.764	0.969833	16	1.1547
	Mn2O3	0,91±0,01	3,57±0,04	598,48±9,12	27,6±1,17			1.02569	0.0222547	1.85265	0.0047539	708.463	8.76882	36	1.73205
	Co3O4	1,04±0,02	1,8±0,05	705,84±7	21,6±1,6			0.891667	0.0268688	3.53788	0.0323591	592.083	4.67637	22	1.1547
	Cellulase	Control	0.7675	0.0206617
	Cellulase	Mn2O3	0.907083	0.0117593
	Cellulase	Co3O4	1.0375	0.0187152
	Amylase	Control	0.584614	0.0269341
	Amylase	Mn2O3	3.57026	0.0420337
	Amylase	Co3O4	1.8016	0.047114
	Proteinase	Control	648.818	7.08211
	Proteinase	Mn2O3	598.484	9.11514
	Proteinase	Co3O4	705.845	6.99794
	Lipase	Control	12.4	0.748331
	Lipase	Mn2O3	27.6	1.16619
	Lipase	Co3O4	21.6	1.6
	Enzymatic activity	Groups
		Control	Mn2O3	P-level	Co3O4	P-level
	Cellulolytic activity, mg/h	0,77±0,02	0,91±0,01	0.012	1,04±0,02	0.012
	Amylolytic activity, mg/h	0,58±0,03	3,57±0,04	0.012	1,8±0,05	0.012
	Proteinase activity, μmol/h	648,82±7,08	598,48±9,12	0.022	705,84±7	0.012
	Lipolytic activity, μmol/h	12,4±0,75	27,6±1,17	0.012	21,6±1,6	0.011

## Sheet: Nitrogen forms
		Control	Mn2O3	Co3O4			Nitrogen forms		Control		Mn2O3		Co3O4
	Total nitrogen	84	96.6	186.2			Total nitrogen		84	2.50596	96.6	2.88186	186.2	5.55488
	Non-protein nitrogen	13.3	17.15	11.2			Non-protein nitrogen		13.3	0.396777	17.15	0.511634	11.2	0.334128
	Ammonia nitrogen	0.0035	0.0049	0.0014			Ammonia nitrogen		0.0035	0.000104415	0.0049	0.000146181	0.0014	4.1766e-05
	Urea nitrogen	13.1	8.53	7.5			Urea nitrogen		13.1	0.390811	8.53	0.254474	7.5	0.223747
	Protein nitrogen	70.7	79.45	175			Protein nitrogen		70.7	2.10918	79.45	2.37022	175	5.22075
		Mn2O3	Co3O4
	Total nitrogen	15	121.667
	Non-protein nitrogen	28.9474	-15.7895
	Ammonia nitrogen	40	-60
	Urea nitrogen	-34.8855	-42.7481
	Protein nitrogen	12.3762	147.525

## Sheet: Initial data
	Protozoa	Digestibility	Biomass	Cellulase	Amylase	Proteinase	Lipase	Total nitrogen	Non-protein nitrogen	Ammonia nitrogen	Urea nitrogen	Protein nitrogen
Control	420000	53.9	60.2	0.764583	0.568146	666.275	12	90.72	13.3	0.00322	13.1	76.356
Control	480000	51.8	59.8	0.7125	0.650486	664.821	14	88.2	13.965	0.003325	13.755	74.235
Control	540000	56	61.4	0.797917	0.642252	643	12	84	12.635	0.0035	12.445	70.7
Control	460000	54	62.3	0.827083	0.551678	638.635	10	79.8	14.364	0.003675	14.148	67.165
Control	440000	53.8	63.1	0.735417	0.510508	631.361	14	77.28	12.236	0.00378	12.052	65.044
Mn2O3	760000	60.5	72.6	0.877083	3.47475	632.816	24	104.328	17.15	0.004508	8.53	85.806
Mn2O3	700000	63.4	73.8	0.908333	3.58179	599.357	28	101.43	18.0075	0.004655	8.9565	83.4225
Mn2O3	780000	57.6	75.1	0.94375	3.55709	593.538	30	96.6	16.2925	0.0049	8.1035	79.45
Mn2O3	720000	59.6	74.2	0.91875	3.72177	583.355	30	91.77	18.522	0.005145	9.2124	75.4775
Mn2O3	800000	61.4	81.3	0.8875	3.51592	583.355	26	88.872	15.778	0.005292	7.8476	73.094
Co3O4	1020000	66.6	84.6	1.025	1.85265	718.646	18	201.096	11.2	0.001288	7.5	189
Co3O4	960000	63.8	85.9	1.06458	1.86088	717.192	24	195.51	11.76	0.00133	7.875	183.75
Co3O4	1080000	69.4	84.1	0.995833	1.84442	715.737	22	186.2	10.64	0.0014	7.125	175
Co3O4	920000	67.6	86.5	1.09583	1.61386	691.006	18	176.89	12.096	0.00147	8.1	166.25
Co3O4	1120000	65.6	81.3	1.00625	1.83618	686.642	26	171.304	10.304	0.001512	6.9	161
Descriptive statistics							Correlations
Index	Group	N	Average	Standard error	Standard error		Index	Protozoa	Digestibility	Biomass	Cellulase	Amylase	Proteinase	Lipase	Total nitrogen	Non-protein nitrogen
Protozoa	Control	5	468000	46043.5	20591.3		Protozoa	1	0.892857	0.866846	0.860714	0.446429	0.441466	0.504496	0.828571	-0.510714
Digestibility	Control	5	53.9	1.48661	0.664831		Digestibility	0.892857	1	0.891868	0.892857	0.421429	0.468275	0.407546	0.867857	-0.446429
Biomass	Control	5	61.36	1.38672	0.620161		Biomass	0.866846	0.891868	1	0.945487	0.427167	0.383721	0.469007	0.800715	-0.428955
Cellulase	Control	5	0.7675	0.0462011	0.0206617
Amylase	Control	5	0.584614	0.0602265	0.0269341		Reliability
Proteinase	Control	5	648.818	15.8361	7.08211		Mn2O3
Lipase	Control	5	12.4	1.67332	0.748331		Index	sum of ranks	sum of ranks	U	Z	p	Z	p	N	N	2-х
Total nitrogen	Control	5	84	5.6035	2.50596		Protozoa	15	40	0	-2.50672	0.0121863	-2.50672	0.0121863	5	5	0.00793651
Non-protein nitrogen	Control	5	13.3	0.887221	0.396777		Digestibility	15	40	0	-2.50672	0.0121863	-2.50672	0.0121863	5	5	0.00793651
Ammonia nitrogen	Control	5	0.0035	0.000233479	0.000104415		Biomass	15	40	0	-2.50672	0.0121863	-2.50672	0.0121863	5	5	0.00793651
Urea nitrogen	Control	5	13.1	0.873879	0.390811		Cellulase	15	40	0	-2.50672	0.0121863	-2.50672	0.0121863	5	5	0.00793651
Protein nitrogen	Control	5	70.7	4.71628	2.10918		Amylase	15	40	0	-2.50672	0.0121863	-2.50672	0.0121863	5	5	0.00793651
Protozoa	Mn2O3	5	752000	41472.9	18547.2		Proteinase	39	16	1	2.29783	0.0215724	2.30482	0.0211773	5	5	0.015873
Digestibility	Mn2O3	5	60.5	2.14709	0.960208		Lipase	15	40	0	-2.50672	0.0121863	-2.52982	0.0114125	5	5	0.00793651
Biomass	Mn2O3	5	75.4	3.41833	1.52872		Total nitrogen	16	39	1	-2.29783	0.0215724	-2.29783	0.0215724	5	5	0.015873
Cellulase	Mn2O3	5	0.907083	0.0262947	0.0117593		Non-protein nitrogen	15	40	0	-2.50672	0.0121863	-2.50672	0.0121863	5	5	0.00793651
Amylase	Mn2O3	5	3.57026	0.0939903	0.0420337		Ammonia nitrogen	15	40	0	-2.50672	0.0121863	-2.50672	0.0121863	5	5	0.00793651
Proteinase	Mn2O3	5	598.484	20.3821	9.11514		Urea nitrogen	40	15	0	2.50672	0.0121863	2.50672	0.0121863	5	5	0.00793651
Lipase	Mn2O3	5	27.6	2.60768	1.16619		Protein nitrogen	18	37	3	-1.88004	0.0601037	-1.88004	0.0601037	5	5	0.0555556
Total nitrogen	Mn2O3	5	96.6	6.44402	2.88186
Non-protein nitrogen	Mn2O3	5	17.15	1.14405	0.511634		Co3O4
Ammonia nitrogen	Mn2O3	5	0.0049	0.000326871	0.000146181		Index	sum of ranks	sum of ranks	U	Z	p	Z	p	N	N	2-х
Urea nitrogen	Mn2O3	5	8.53	0.569022	0.254474		Protozoa	15	40	0	-2.50672	0.0121863	-2.50672	0.0121863	5	5	0.00793651
Protein nitrogen	Mn2O3	5	79.45	5.29998	2.37022		Digestibility	15	40	0	-2.50672	0.0121863	-2.50672	0.0121863	5	5	0.00793651
Protozoa	Co3O4	5	1020000	82462.1	36878.2		Biomass	15	40	0	-2.50672	0.0121863	-2.50672	0.0121863	5	5	0.00793651
Digestibility	Co3O4	5	66.6	2.10238	0.940213		Cellulase	15	40	0	-2.50672	0.0121863	-2.50672	0.0121863	5	5	0.00793651
Biomass	Co3O4	5	84.48	2.02287	0.904655		Amylase	15	40	0	-2.50672	0.0121863	-2.50672	0.0121863	5	5	0.00793651
Cellulase	Co3O4	5	1.0375	0.0418485	0.0187152		Proteinase	15	40	0	-2.50672	0.0121863	-2.50672	0.0121863	5	5	0.00793651
Amylase	Co3O4	5	1.8016	0.10535	0.047114		Lipase	15	40	0	-2.50672	0.0121863	-2.52982	0.0114125	5	5	0.00793651
Proteinase	Co3O4	5	705.845	15.6479	6.99794		Total nitrogen	15	40	0	-2.50672	0.0121863	-2.50672	0.0121863	5	5	0.00793651
Lipase	Co3O4	5	21.6	3.57771	1.6		Non-protein nitrogen	40	15	0	2.50672	0.0121863	2.50672	0.0121863	5	5	0.00793651
Total nitrogen	Co3O4	5	186.2	12.4211	5.55488		Ammonia nitrogen	40	15	0	2.50672	0.0121863	2.50672	0.0121863	5	5	0.00793651
Non-protein nitrogen	Co3O4	5	11.2	0.747133	0.334128		Urea nitrogen	40	15	0	2.50672	0.0121863	2.50672	0.0121863	5	5	0.00793651
Ammonia nitrogen	Co3O4	5	0.0014	9.33916e-05	4.1766e-05		Protein nitrogen	15	40	0	-2.50672	0.0121863	-2.50672	0.0121863	5	5	0.00793651
Urea nitrogen	Co3O4	5	7.5	0.500312	0.223747
Protein nitrogen	Co3O4	5	175	11.674	5.22075
Descriptive statistics						Correletion
Index	Group	Average	Standard error				n	Spearman	t(N-2)	p
Protozoa	Control	468000	20591.3			Protozoa & Protozoa
Protozoa	Mn2O3	752000	18547.2			Protozoa & Digestibility	15	0.892857	7.14847	7.49474e-06
Protozoa	Co3O4	1020000	36878.2			Protozoa & Biomass	15	0.866846	6.26876	2.88428e-05
Digestibility	Control	53.9	0.664831			Protozoa & Cellulase	15	0.860714	6.0959	3.80553e-05
Digestibility	Mn2O3	60.5	0.960208			Protozoa & Amylase	15	0.446429	1.79882	0.0952932
Digestibility	Co3O4	66.6	0.940213			Protozoa & Proteinase	15	0.441466	1.77395	0.0994809
Biomass	Control	61.36	0.620161			Protozoa & Lipase	15	0.499554	2.07919	0.0579578
Biomass	Mn2O3	75.4	1.52872			Protozoa & Total Nitrogen	15	0.828571	5.33586	0.000135245
Biomass	Co3O4	84.48	0.904655			Protozoa & Non-Protein Nitrogen	15	-0.510714	-2.14179	0.0517255
Cellulase	Control	0.7675	0.0206617			Protozoa & Ammonia Nitrogen	15	-0.414286	-1.64119	0.124715
Cellulase	Mn2O3	0.907083	0.0117593			Protozoa & Urea Nitrogen	15	-0.946429	-10.5675	9.44794e-08
Cellulase	Co3O4	1.0375	0.0187152			Protozoa & Protein Nitrogen	15	0.785714	4.57967	0.000516455
Amylase	Control	0.584614	0.0269341			Digestibility & Protozoa	15	0.892857	7.14847	7.49474e-06
Amylase	Mn2O3	3.57026	0.0420337			Digestibility & Digestibility
Amylase	Co3O4	1.8016	0.047114			Digestibility & Biomass	15	0.891868	7.10968	7.93645e-06
Proteinase	Control	648.818	7.08211			Digestibility & Cellulase	15	0.892857	7.14847	7.49474e-06
Proteinase	Mn2O3	598.484	9.11514			Digestibility & Amylase	15	0.421429	1.67554	0.117699
Proteinase	Co3O4	705.845	6.99794			Digestibility & Proteinase	15	0.468275	1.91085	0.0783273
Lipase	Control	12.4	0.748331			Digestibility & Lipase	15	0.410028	1.6209	0.129031
Lipase	Mn2O3	27.6	1.16619			Digestibility & Total Nitrogen	15	0.867857	6.29834	2.75181e-05
Lipase	Co3O4	21.6	1.6			Digestibility & Non-Protein Nitrogen	15	-0.446429	-1.79882	0.0952932
Total nitrogen	Control	84	2.50596			Digestibility & Ammonia Nitrogen	15	-0.442857	-1.7809	0.0982941
Total nitrogen	Mn2O3	96.6	2.88186			Digestibility & Urea Nitrogen	15	-0.867857	-6.29834	2.75181e-05
Total nitrogen	Co3O4	186.2	5.55488			Digestibility & Protein Nitrogen	15	0.825	5.26351	0.000153236
Non-protein nitrogen	Control	13.3	0.396777			Biomass & Protozoa	15	0.866846	6.26876	2.88428e-05
Non-protein nitrogen	Mn2O3	17.15	0.511634			Biomass & Digestibility	15	0.891868	7.10968	7.93645e-06
Non-protein nitrogen	Co3O4	11.2	0.334128			Biomass & Biomass
Ammonia nitrogen	Control	0.0035	0.000104415			Biomass & Cellulase	15	0.945487	10.468	1.05561e-07
Ammonia nitrogen	Mn2O3	0.0049	0.000146181			Biomass & Amylase	15	0.427167	1.70341	0.112263
Ammonia nitrogen	Co3O4	0.0014	4.1766e-05			Biomass & Proteinase	15	0.383721	1.49822	0.157962
Urea nitrogen	Control	13.1	0.390811			Biomass & Lipase	15	0.487456	2.01289	0.0653142
Urea nitrogen	Mn2O3	8.53	0.254474			Biomass & Total Nitrogen	15	0.800715	4.81937	0.000335011
Urea nitrogen	Co3O4	7.5	0.223747			Biomass & Non-Protein Nitrogen	15	-0.428955	-1.71214	0.110606
Protein nitrogen	Control	70.7	2.10918			Biomass & Ammonia Nitrogen	15	-0.375335	-1.46004	0.168022
Protein nitrogen	Mn2O3	79.45	2.37022			Biomass & Urea Nitrogen	15	-0.856122	-5.97319	4.64465e-05
Protein nitrogen	Co3O4	175	5.22075			Biomass & Protein Nitrogen	15	0.745309	4.03055	0.00142761
						Cellulase & Protozoa	15	0.860714	6.0959	3.80553e-05
						Cellulase & Digestibility	15	0.892857	7.14847	7.49474e-06
						Cellulase & Biomass	15	0.945487	10.468	1.05561e-07
						Cellulase & Cellulase
						Cellulase & Amylase	15	0.457143	1.85323	0.0866781
						Cellulase & Proteinase	15	0.443253	1.78288	0.0979582
						Cellulase & Lipase	15	0.494183	2.04956	0.0611453
						Cellulase & Total Nitrogen	15	0.864286	6.19527	3.24337e-05
						Cellulase & Non-Protein Nitrogen	15	-0.396429	-1.55691	0.143495
						Cellulase & Ammonia Nitrogen	15	-0.432143	-1.72777	0.107693
						Cellulase & Urea Nitrogen	15	-0.789286	-4.63467	0.000467327
						Cellulase & Protein Nitrogen	15	0.821429	5.19313	0.000173148
						Amylase & Protozoa	15	0.446429	1.79882	0.0952932
						Amylase & Digestibility	15	0.421429	1.67554	0.117699
						Amylase & Biomass	15	0.427167	1.70341	0.112263
						Amylase & Cellulase	15	0.457143	1.85323	0.0866781
						Amylase & Amylase
						Amylase & Proteinase	15	-0.373548	-1.45195	0.170219
						Amylase & Lipase	15	0.898839	7.39442	5.23633e-06
						Amylase & Total Nitrogen	15	0.457143	1.85323	0.0866781
						Amylase & Non-Protein Nitrogen	15	0.482143	1.98425	0.0687495
						Amylase & Ammonia Nitrogen	15	0.403571	1.59036	0.135768
						Amylase & Urea Nitrogen	15	-0.439286	-1.76309	0.101361
						Amylase & Protein Nitrogen	15	0.389286	1.52379	0.151512
						Proteinase & Protozoa	15	0.441466	1.77395	0.0994809
						Proteinase & Digestibility	15	0.468275	1.91085	0.0783273
						Proteinase & Biomass	15	0.383721	1.49822	0.157962
						Proteinase & Cellulase	15	0.443253	1.78288	0.0979582
						Proteinase & Amylase	15	-0.373548	-1.45195	0.170219
						Proteinase & Proteinase
						Proteinase & Lipase	15	-0.399642	-1.57192	0.139983
						Proteinase & Total Nitrogen	15	0.614835	2.81088	0.0147198
						Proteinase & Non-Protein Nitrogen	15	-0.843611	-5.66468	7.73691e-05
						Proteinase & Ammonia Nitrogen	15	-0.995532	-38.0143	1.03359e-14
						Proteinase & Urea Nitrogen	15	-0.350313	-1.34852	0.200515
						Proteinase & Protein Nitrogen	15	0.672029	3.27205	0.0060653
						Lipase & Protozoa	15	0.499554	2.07919	0.0579578
						Lipase & Digestibility	15	0.410028	1.6209	0.129031
						Lipase & Biomass	15	0.487456	2.01289	0.0653142
						Lipase & Cellulase	15	0.494183	2.04956	0.0611453
						Lipase & Amylase	15	0.898839	7.39442	5.23633e-06
						Lipase & Proteinase	15	-0.399642	-1.57192	0.139983
						Lipase & Lipase
						Lipase & Total Nitrogen	15	0.411819	1.62942	0.127204
						Lipase & Non-Protein Nitrogen	15	0.324084	1.23516	0.238628
						Lipase & Ammonia Nitrogen	15	0.408238	1.6124	0.130876
						Lipase & Urea Nitrogen	15	-0.549689	-2.37252	0.0337767
						Lipase & Protein Nitrogen	15	0.343779	1.31996	0.209618
						Total Nitrogen & Protozoa	15	0.828571	5.33586	0.000135245
						Total Nitrogen & Digestibility	15	0.867857	6.29834	2.75181e-05
						Total Nitrogen & Biomass	15	0.800715	4.81937	0.000335011
						Total Nitrogen & Cellulase	15	0.864286	6.19527	3.24337e-05
						Total Nitrogen & Amylase	15	0.457143	1.85323	0.0866781
						Total Nitrogen & Proteinase	15	0.614835	2.81088	0.0147198
						Total Nitrogen & Lipase	15	0.411819	1.62942	0.127204
						Total Nitrogen & Total Nitrogen
						Total Nitrogen & Non-Protein Nitrogen	15	-0.425	-1.69285	0.114295
						Total Nitrogen & Ammonia Nitrogen	15	-0.585714	-2.60552	0.0217765
						Total Nitrogen & Urea Nitrogen	15	-0.778571	-4.47319	0.00062735
						Total Nitrogen & Protein Nitrogen	15	0.992857	30.0044	2.16812e-13
						Non-Protein Nitrogen & Protozoa	15	-0.510714	-2.14179	0.0517255
						Non-Protein Nitrogen & Digestibility	15	-0.446429	-1.79882	0.0952932
						Non-Protein Nitrogen & Biomass	15	-0.428955	-1.71214	0.110606
						Non-Protein Nitrogen & Cellulase	15	-0.396429	-1.55691	0.143495
						Non-Protein Nitrogen & Amylase	15	0.482143	1.98425	0.0687495
						Non-Protein Nitrogen & Proteinase	15	-0.843611	-5.66468	7.73691e-05
						Non-Protein Nitrogen & Lipase	15	0.324084	1.23516	0.238628
						Non-Protein Nitrogen & Total Nitrogen	15	-0.425	-1.69285	0.114295
						Non-Protein Nitrogen & Non-Protein Nitrogen
						Non-Protein Nitrogen & Ammonia Nitrogen	15	0.860714	6.0959	3.80553e-05
						Non-Protein Nitrogen & Urea Nitrogen	15	0.507143	2.1216	0.0536637
						Non-Protein Nitrogen & Protein Nitrogen	15	-0.457143	-1.85323	0.0866781
						Ammonia Nitrogen & Protozoa	15	-0.414286	-1.64119	0.124715
						Ammonia Nitrogen & Digestibility	15	-0.442857	-1.7809	0.0982941
						Ammonia Nitrogen & Biomass	15	-0.375335	-1.46004	0.168022
						Ammonia Nitrogen & Cellulase	15	-0.432143	-1.72777	0.107693
						Ammonia Nitrogen & Amylase	15	0.403571	1.59036	0.135768
						Ammonia Nitrogen & Proteinase	15	-0.995532	-38.0143	1.03359e-14
						Ammonia Nitrogen & Lipase	15	0.408238	1.6124	0.130876
						Ammonia Nitrogen & Total Nitrogen	15	-0.585714	-2.60552	0.0217765
						Ammonia Nitrogen & Non-Protein Nitrogen	15	0.860714	6.0959	3.80553e-05
						Ammonia Nitrogen & Ammonia Nitrogen
						Ammonia Nitrogen & Urea Nitrogen	15	0.328571	1.25432	0.23181
						Ammonia Nitrogen & Protein Nitrogen	15	-0.642857	-3.02597	0.00973994
						Urea Nitrogen & Protozoa	15	-0.946429	-10.5675	9.44794e-08
						Urea Nitrogen & Digestibility	15	-0.867857	-6.29834	2.75181e-05
						Urea Nitrogen & Biomass	15	-0.856122	-5.97319	4.64465e-05
						Urea Nitrogen & Cellulase	15	-0.789286	-4.63467	0.000467327
						Urea Nitrogen & Amylase	15	-0.439286	-1.76309	0.101361
						Urea Nitrogen & Proteinase	15	-0.350313	-1.34852	0.200515
						Urea Nitrogen & Lipase	15	-0.549689	-2.37252	0.0337767
						Urea Nitrogen & Total Nitrogen	15	-0.778571	-4.47319	0.00062735
						Urea Nitrogen & Non-Protein Nitrogen	15	0.507143	2.1216	0.0536637
						Urea Nitrogen & Ammonia Nitrogen	15	0.328571	1.25432	0.23181
						Urea Nitrogen & Urea Nitrogen
						Urea Nitrogen & Protein Nitrogen	15	-0.732143	-3.87547	0.00191296
						Protein Nitrogen & Protozoa	15	0.785714	4.57967	0.000516455
						Protein Nitrogen & Digestibility	15	0.825	5.26351	0.000153236
						Protein Nitrogen & Biomass	15	0.745309	4.03055	0.00142761
						Protein Nitrogen & Cellulase	15	0.821429	5.19313	0.000173148
						Protein Nitrogen & Amylase	15	0.389286	1.52379	0.151512
						Protein Nitrogen & Proteinase	15	0.672029	3.27205	0.0060653
						Protein Nitrogen & Lipase	15	0.343779	1.31996	0.209618
						Protein Nitrogen & Total Nitrogen	15	0.992857	30.0044	2.16812e-13
						Protein Nitrogen & Non-Protein Nitrogen	15	-0.457143	-1.85323	0.0866781
						Protein Nitrogen & Ammonia Nitrogen	15	-0.642857	-3.02597	0.00973994
						Protein Nitrogen & Urea Nitrogen	15	-0.732143	-3.87547	0.00191296
						Protein Nitrogen & Protein Nitrogen
